# Supplementary material for: A Capillary-Force-Driven, Single-Cell Transfer Method for Studying Rare Cells
Source: Bioengineering (Basel). 2024 May 24;11(6):542. doi: 10.3390/bioengineering11060542 (PMC11200440; doi:10.3390/bioengineering11060542)
Supplement: Supplementary file 1 [file bioengineering-11-00542-s001.zip]

Archive with 1 entries (1 files):
- bioengineering-2919520-supplementary.pdf
